# Supplementary material for: Interface between 40S exit channel protein uS7/Rps5 and eIF2α modulates start codon recognition in vivo
Source: eLife. 2017 Feb 7;6:e22572. doi: 10.7554/eLife.22572 (PMC5323038; doi:10.7554/eLife.22572)
Supplement: Figure 3—source data 1. — DOI: http://dx.doi.org/10.7554/eLife.22572.005 [file elife-22572-fig3-data1.xlsx]

## Sheet: Sheet1
Figure 3D
	AUG His4-lacZ expression
	Technical Replicate 1				Technical Replicate 2
Biological Replicate	1	2	3	4	1	2	3	4	Average	Std Error
SUI3-2+ WT	348	707	630	549	378	727	708	602	581.125	52.216
SUI3-2+ D215L	950	961	521	717	869	969	526	734	780.875	65.8704
SUI3-2+ D215A	920	732	858	687	928	710	807	685	790.875	35.9188
SUI3-2+ D215F	869	597	649	834	888	568	592	797	724.25	47.9701
	UUG His4-lacZ expression
	Technical Replicate 1				Technical Replicate 2
Biological Replicate	1	2	3	4	1	2	3	4	Average	Std Error	UUG/AUG	SE of ratio	P value
SUI3-2+ WT	48	73	99	86	48	71	86	87	74.75	6.60019	0.12863	0.0126053
SUI3-2+ D215L	60	75	54	39	58	49	53	40	53.5	4.09268	0.0685129	0.00597232	0.0007
SUI3-2+ D215A	28	72	100	48	28	65	95	48	60.5	9.75412	0.0764976	0.00802765	0.0036
SUI3-2+ D215F	72	67	65	67	73	63	59	64	66.25	1.6339	0.0914739	0.00534882	0.0168
Figure 3E
WT
Biological Replicate	monosome	polysome		polysome/monosome		Average	Std Error
1	120	173.7		1.4475		1.44061	0.0143708
2	107.3	156.8		1.46132
3	133.9	189.2		1.41299
D215L
Biological Replicate	monosome	polysome		polysome/monosome		Average	Std Error	P-value
1	128.2	189.8		1.4805		1.47625	0.0239572	0.2711
2	110	166.7		1.51545
3	135.4	194		1.43279
Figure 3F
WT
Biological Replicate	40S	60S		40S/60S		Average	Std Error
1	33.3	64.3		0.517885		0.47782	0.0142453
2	99.2	218.1		0.454837
3	162.7	340.3		0.478108
4	32.6	70.8		0.460452
D215L
Biological Replicate	40S	60S		40S/60S		Average	Std Error	P-value
1	108.7	217.5		0.49977		0.542295	0.0252633	0.0628
2	161.6	299.3		0.539926
3	66	112.4		0.587189
