# Supplementary material for: Interface between 40S exit channel protein uS7/Rps5 and eIF2α modulates start codon recognition in vivo
Source: eLife. 2017 Feb 7;6:e22572. doi: 10.7554/eLife.22572 (PMC5323038; doi:10.7554/eLife.22572)
Supplement: Figure 4—source data 1. — Effects of Rps5-D215 substitutions on eIF1 expression, SUI1opt-lacZ: SUI1nat-lacZ expression ratios, and Rps5-D215L, -R225K, or -E144R on leaky scanning of el.uORF1 in GCN4-lacZ reporters. DOI: http://dx.doi.org/10.7554/eLife.22572.007 [file elife-22572-fig4-data1.xlsx]

## Sheet: Sheet1
Figure 4A
	Normalized eIF1 levels					Average	Std Error	p-value
Biological Replicate	1	2	3	4
WT	1.19732	0.954579	1.79173	1.41632		1.33999	0.177669
D215L	0.48071	0.585416	0.560904	0.572838		0.549967	0.0236218	0.0045
D215A	0.716654	0.580363	0.46712	0.551604		0.578935	0.0518155	0.0063
D215F	0.733193	0.890324	0.460236	0.833836		0.729397	0.0954233	0.0232
Figure 4B
	Sui1-lacZ Expression
	Technical Replicate 1				Technical Replicate 2				Average	Std Error	P value
Biological Replicate	1	2	3	4	1	2	3	4
WT	107	98	107	109	127	112	112	109	110.125	2.86878
D215L	65	75	85	64	79	73	92	74	75.875	3.34043	0.0001
D215A	71	79	78	79	81	84	79	82	79.125	1.35538	0.0001
D215F	78	69	87	52	83	68	87	67	73.875	4.28635	0.0001
	Sui1-opt-lacZ Expression
	Technical Replicate 1				Technical Replicate 2				Average	Std Error	P value		SUI1-opt-lacZ/SUI1-lacZ
Biological Replicate	1	2	3	4	1	2	3	4
WT	211	173	170	205	195	165	162	196	184.625	6.80582			1.6765
D215L	292	238	307	295	283	243	286	288	279	8.79529	0.0001		3.6771
D215A	214	268	259	270	207	268	243	253	247.75	8.75408	0.0001		3.13112
D215F	279	246	236	276	278	263	250	291	264.875	6.80451	0.0001		3.58545
Figure 4C
	opt el. uORF1 Gcn4-lacZ Expression
	Technical Replicate 1			Technical Replicate 2				Average	Std Error	p-value
Biological Replicate	1	2	3	1	2	3
WT	10	7	8	8	7	8		8	2.44949
D215L	26	26	16	26	24	16		22.3333	2.23607	0.0015
	weak el. uORF1 Gcn4-lacZ Expression
	Technical Replicate 1			Technical Replicate 2				Average	Std Error	p-value
Biological Replicate	1	2	3	1	2	3
WT	66	65	62	65	58	59		62.5	1.38444
D215L	253	291	261	247	254	268		262.333	6.44808	0.0001
	poor el. uORF1 Gcn4-lacZ Expression
	Technical Replicate 1			Technical Replicate 2				Average	Std Error	p-value
Biological Replicate	1	2	3	1	2	3
WT	261	307	229	267	263	209		256	13.8251
D215L	579	582	939	557	497	828		663.667	72.0665	0.0002
	no el. uORF1 Gcn4-lacZ Expression
	Technical Replicate 1			Technical Replicate 2				Average	Std Error	p-value
Biological Replicate	1	2	3	1	2	3
WT	885	970	836	892	908	850		890.167	19.3811
D215L	1093	1397	971	1148	1280	936		1137.5	72.5859	0.0081
Figure 4 Figure Supplement
	opt el. uORF1 Gcn4-lacZ Expression
	Technical Replicate 1			Technical Replicate 2				Average	Std Error	p-value
Biological Replicate	1	2	3	1	2	3
WT	1	1	1	1	1	1		1	0
R225K	3	9	2	2	3	2		3.5	1.11803	0.0493
E144R	43	20	28	18	12	15		22.6667	4.63081	0.0009
	weak el. uORF1 Gcn4-lacZ Expression
	Technical Replicate 1			Technical Replicate 2				Average	Std Error	p-value
Biological Replicate	1	2	3	1	2	3
WT	12	9	7	13	9	5		9.16667	1.22247
R225K	32	34	28	36	33	20		30.5	2.36291	0.0001
E144R	91	73	167	91	63	134		103.167	16.1708	0.0002
	poor el. uORF1 Gcn4-lacZ Expression
	Technical Replicate 1			Technical Replicate 2				Average	Std Error	p-value
Biological Replicate	1	2	3	1	2	3
WT	66	33	34	48	30	33		40.6667	5.69015
R225K	55	65	54	65	120	56		69.1667	10.3647	0.0367
E144R	223	113	102	221	283	96		173	32.3903	0.0024
	no el. uORF1 Gcn4-lacZ Expression
	Technical Replicate 1			Technical Replicate 2				Average	Std Error	p-value
Biological Replicate	1	2	3	1	2	3
WT	49	155	129	45	102	238		119.667	29.5631
R225K	157	133	109	77	122	93		115.167	11.6916	0.8902
E144R	157	175	110	116	113	82		125.5	13.9302	0.8619
