# Supplementary material for: Interface between 40S exit channel protein uS7/Rps5 and eIF2α modulates start codon recognition in vivo
Source: eLife. 2017 Feb 7;6:e22572. doi: 10.7554/eLife.22572 (PMC5323038; doi:10.7554/eLife.22572)
Supplement: Figure 5—source data 1. — DOI: http://dx.doi.org/10.7554/eLife.22572.010 [file elife-22572-fig5-data1.xlsx]

## Sheet: Sheet1
Figure 5A, 5B and 5D
	mRNA
Kd measurement	1	2	3
WT	≤1	≤1	≤1
D215L	≤1	≤1	≤1
	without mRNA
Kd measurement	1	2	3	4	Average	Std Dev	Std Error	P value
WT	82	40	42	56	55	7.90218	3.95109
D215L	64	44	52		53.5	8.57321	4.94975	0.8197
Figure 5C and 5E
	AUG mRNA
koff measurement	1	2	3	Average	Std Dev	Std Error	P value
WT	0.061837	0.058256	0.059987	0.0600267	0.00179083	0.00103394
D215L	0.13961	0.19925	0.1683	0.169053	0.0298271	0.0172207	0.0032
	UUG mRNA
koff measurement	1	2	3	Average	Std Dev	Std Error	P value
WT	0.1	0.09	0.099	0.0963333	0.00550757	0.0031798
D215L	0.7857	0.94637	0.53772	0.756597	0.118861	0.0686245	0.0007
