# Supplementary material for: Interface between 40S exit channel protein uS7/Rps5 and eIF2α modulates start codon recognition in vivo
Source: eLife. 2017 Feb 7;6:e22572. doi: 10.7554/eLife.22572 (PMC5323038; doi:10.7554/eLife.22572)
Supplement: Figure 6—source data 1. — Effects of Rps5-R219 substitutions on HIS4-lacZ UUG:AUG expression ratios, eIF1 expression, SUI1opt-lacZ: SUI1nat-lacZ expression ratios, leaky scanning of el.uORF1 in GCN4-lacZ reporters, and polysome:monosome ratios. DOI: http://dx.doi.org/10.7554/eLife.22572.012 [file elife-22572-fig6-data1.xlsx]

## Sheet: Sheet1
Figure 6B
	AUG His4-lacZ expression
	Technical Replicate 1				Technical Replicate 2
Biological Replicate	1	2	3	4	1	2	3	4	Average	Std Error
WT	112	395	521	324	131	381	512	305	335.125	54.1174
R219D	90	112	177	107	89	104	144	107	116.25	10.5488
R219A	90	65	76	86	79	57	56	71	72.5	4.46014
R219H	114	180	222	259	112	163	209	244	187.875	19.6918
	UUG His4-lacZ expression
	Technical Replicate 1				Technical Replicate 2
Biological Replicate	1	2	3	4	1	2	3	4	Average	Std Error	UUG/AUG	SE of ratio	p value
WT	2	4	5	5	2	4	4	4	3.75	0.411877	0.0111899	0.00148345
R219D	40	33	45	33	40	31	39	29	36.25	1.95256	0.311828	0.0229879	0.0001
R219A	11	11	9	12	12	12	8	11	10.75	0.526104	0.148276	0.00981092	0.0001
R219H	4	8	10	3	3	6	6	3	5.375	0.924614	0.0286094	0.00342474	0.0004
Figure 6D
	Normalized eIF1 levels				Average	Std Error	p-value
Biological Replicate	1	2	3
WT	0.957941	0.945634	0.975823		0.959799	0.00876414
R219D	1.81637	1.68626	1.74003		1.74755	0.0377478	0.0001
R219A	1.60801	1.76059	1.70898		1.69253	0.0448083	0.0001
R219H	1.0709	0.992204	0.920139		0.994413	0.0435337	0.4793
Figure 6E
	Sui1-lacZ Expression
Technical Replicate 1				Technical Replicate 2					Average	Std Error	p value
Biological Replicate	1	2	3	4	1	2	3	4
WT	78	111	88	81	75	109	72	70	85.5	5.69774
R219D	219	258	265	303	193	266	255	279	254.75	12.1372	0.0001
R219A	153	150	187	189	135	149	183	172	164.75	7.26722	0.0001
R219H	106	123	117	113	87	112	110	106	109.25	3.75	0.0037
	Sui1-opt-lacZ Expression
Technical Replicate 1				Technical Replicate 2					Average	Std Error	p value		SUI1-opt-lacZ/SUI1-lacZ
Biological Replicate	1	2	3	4	1	2	3	4
WT	187	164	175	209	171	150	163	198	177.125	6.9422			2.07164
R219D	364	353	462	373	360	294	385	326	364.625	17.2191	0.0001		1.43131
R219A	231	283	211	221	229	272	231	210	236	9.57116	0.0002		1.43247
R219H	187	161	249	298	164	148	265	282	219.25	21.4141	0.0824		2.00686
Figure 6F
	opt el. uORF1 Gcn4-lacZ Expression
	Technical Replicate 1			Technical Replicate 2			Average	Std Error	p-value
Biological Replicate	1	2	3	1	2	3
WT	10	7	8	8	7	8	8	2.44949
R219D	6	7	8	6	6	7	6.66667	0.333333	0.0379
	weak el. uORF1 Gcn4-lacZ Expression
	Technical Replicate 1			Technical Replicate 2			Average	Std Error	p-value
Biological Replicate	1	2	3	1	2	3
WT	66	65	62	65	58	59	62.5	1.38444
R219D	16	20	17	16	20	15	17.3333	0.881917	0.0001
	poor el. uORF1 Gcn4-lacZ Expression
	Technical Replicate 1			Technical Replicate 2			Average	Std Error	p-value
Biological Replicate	1	2	3	1	2	3
WT	261	307	229	267	263	209	256	13.8251
R219D	75	85	82	72	78	77	78.1667	1.92209	0.0001
	no el. uORF1 Gcn4-lacZ Expression
	Technical Replicate 1			Technical Replicate 2			Average	Std Error	p-value
Biological Replicate	1	2	3	1	2	3
WT	885	970	836	892	908	850	890.167	19.3811
R219D	981	1485	1458	1040	1292	1377	1272.17	87.5395	0.0017
Figure 6 Figure Supplement A
WT
Biological Replicate	monosome	polysome		polysome/monosome		Average	Std Error
1	120	173.7		1.4475		1.44061	0.0143708
2	107.3	156.8		1.46132
3	133.9	189.2		1.41299
R219D
Biological Replicate	monosome	polysome		polysome/monosome		Average	Std Error	P-value
1	157.8	165.9		1.4805		1.10229	0.0282239	0.0004
2	152.7	169		1.51545
3	182.8	210		1.43279
Figure 6 Figure Supplement B
WT
Biological Replicate	40S	60S		40S/60S		Average	Std Error
1	33.3	64.3		0.517885		0.47782	0.0142453
2	99.2	218.1		0.454837
3	162.7	340.3		0.478108
4	32.6	70.8		0.460452
R219D
Biological Replicate	40S	60S		40S/60S		Average	Std Error	P-value
1	110.5	209.4		0.527698		0.506784	0.0104848	0.2118
2	138.8	280.4		0.495007
3	42.3	85		0.497647
Figure 6 Figure Supplement C
	Gcn4-lacZ Expression
	Technical Replicate 1				Technical Replicate 2				Average	Std Error	p value
Biological Replicate	1	2	3	4	1	2	3	4
WT	24	23	26	29	20	22	27	28	24.875	1.10901
R219D	17	25	20	14	18	20	15	16	18.125	1.24553	0.0012
R219A	14	26	38	32	14	29	48	30	28.875	4.03307	0.3551
R219H	31	30	14	15	33	30	14	14	22.625	3.18443	0.5155
