# Supplementary material for: Interface between 40S exit channel protein uS7/Rps5 and eIF2α modulates start codon recognition in vivo
Source: eLife. 2017 Feb 7;6:e22572. doi: 10.7554/eLife.22572 (PMC5323038; doi:10.7554/eLife.22572)
Supplement: Figure 7—source data 1. — DOI: http://dx.doi.org/10.7554/eLife.22572.015 [file elife-22572-fig7-data1.xlsx]

## Sheet: Sheet1
Figure 7C
	Normalized eIF1 levels			Average	Std Error	p-value
Biological Replicate	1	2	3
WT	0.883948	0.929889	0.897582	0.903806	0.0136224
S223A	0.791913	0.880999	0.810102	0.827671	0.027176	0.0664
S223R	0.83021	0.998162	0.893854	0.907409	0.0489549	0.9114
S223D	1.19775	1.19722	1.20139	1.19879	0.00130815	0.0001
S223F	1.00202	1.15188	1.07695	1.07695	0.0432634	0.0188
Figure 7D
	AUG His4-lacZ expression
	Technical Replicate 1				Technical Replicate 2
Biological Replicate	1	2	3	4	1	2	3	4	Average	Std Error
WT	149	238	155	162	149	180	161	165	169.875	10.3517
S223A	193		155	172	196		158	171	131.375	28.4799
S223R		117	169	166		120	207	164	119.125	26.885
S223D	13		46	36	13		41	33	30.3333	4.99833
S223F	106	159	112	154	114	161	112	160	134.75	9.04108
	UUG His4-lacZ expression
	Technical Replicate 1				Technical Replicate 2
Biological Replicate	1	2	3	4	1	2	3	4	Average	Std Error	UUG/AUG	SE of ratio	p value
WT	2	2	2	2	3	3	2	3	2.375	0.182981	0.0139809	0.00104736
S223A	6	4	1	8	6	4		8	5.28571	0.944011	0.0402338	0.00753114	0.0017
S223R	7	8	6	6	6	8	6	6	6.625	0.323899	0.0556139	0.00912923	0.0005
S223D	5	6	4		4	5	4		4.66667	0.288675	0.153846	0.0182823	0.0001
S223F	8	7	9	9	8	7	9	10	8.375	0.375	0.0621521	0.00419687	0.0001
Figure 7E
	Sui1-lacZ Expression
	Technical Replicate 1				Technical Replicate 2				Average	Std Error	p value
Biological Replicate	1	2	3	4	1	2	3	4
WT	85	165	118	137	124	173	119	139	132.5	9.89228
S223A	180	168	351	186	176	160	345	184	218.75	28.368	0.0123
S223R	186	394	367	493	162	363	397	517	359.875	45.1982	0.0002
S223D	171	275	114	233	164	246	109	233	193.125	22.1016	0.0253
S223F	230	246	215	172	194	228	245	148	209.75	12.5453	0.0003
	Sui1-opt-lacZ Expression
	Technical Replicate 1				Technical Replicate 2				Average	Std Error	p value		SUI1-opt-lacZ/SUI1-lacZ
Biological Replicate	1	2	3	4	1	2	3	4
WT	241	257	398	251	212	263	379	233	279.25	24.5435			2.10755
S223A	460	459	717	753	417	445	534	620	550.625	46.1647	0.0001		2.51714
S223R	529	407	821	1001	468	434	814	989	682.875	88.5481	0.0006		1.89753
S223D	309	294	281	187	318	348	258	182	272.125	21.2749	0.8295		1.40906
S223F	354	362	768	412	303	405	609	399	451.5	55.2633	0.0129		2.15256
Figure 7F
	Gcn4-lacZ Expression
	Technical Replicate 1				Technical Replicate 2				Average	Std Error	p value
Biological Replicate	1	2	3	4	1	2	3	4
WT	24	23	26	29	20	22	27	28	24.875	1.10901
S223A	22	20	21	30	21	19	20	32	23.125	1.757	0.4138
S223R	9	8	10	10	9	7	9	10	9	0.377964	0.0001
S223D	130	60	153	173	103	124	95	115	119.125	12.3541	0.0001
S223F	17	37	48	29	15	34	48	28	32	4.39155	0.138
Figure 7G
WT
Biological Replicate	monosome	polysome		polysome/monosome		Average	Std Error
1	120	173.7		1.4475		1.44061	0.0143708
2	107.3	156.8		1.46132
3	133.9	189.2		1.41299
S223D
Biological Replicate	monosome	polysome		polysome/monosome		Average	Std Error	p value
1	162.4	101.7		0.626232		0.685755	0.0381265	0.0001
2	154.6	117		0.756792
3	158.4	106.8		0.674242
Figure 7H
WT
Biological Replicate	40S	60S		40S/60S		Average	Std Error
1	33.3	64.3		0.517885		0.47782	0.0142453
2	99.2	218.1		0.454837
3	162.7	340.3		0.478108
4	32.6	70.8		0.460452
S223D
Biological Replicate	40S	60S		40S/60S		Average	Std Error	p value
1	115.9	220.7		0.525147		0.519902	0.00271198	0.0562
2	149.2	289.1		0.516084
3	42.1	81.2		0.518473
