# Supplementary material for: Interface between 40S exit channel protein uS7/Rps5 and eIF2α modulates start codon recognition in vivo
Source: eLife. 2017 Feb 7;6:e22572. doi: 10.7554/eLife.22572 (PMC5323038; doi:10.7554/eLife.22572)
Supplement: Figure 8—source data 1. — DOI: http://dx.doi.org/10.7554/eLife.22572.017 [file elife-22572-fig8-data1.xlsx]

## Sheet: Sheet1
Figure 8A and 8B
	mRNA
Kd measurement	1	2	3
WT	≤1	≤1	≤1
S223D	≤1	≤1	≤1
	without mRNA
Kd measurement	1	2	3	4	Average	Std Error	p value
WT	82	40	42	56	55	7.90218
S223D	90	60	74		75	8.66667	0.1518
End Point measurement	1	2	3		Average	Std Error
WT	0.52	0.82	0.69		0.676667	0.0868588
S223D	0.44	0.42	0.45		0.436667	0.00881917	0.0514
Figure 8C and 8D
	AUG mRNA
koff measurement	1	2	3	Average	Std Error	p value
WT	0.032868	0.045924	0.038586	0.039126	0.00654473
S223D	ND	ND	ND	N/A	N/A	N/A
	UUG mRNA
koff measurement	1	2	3	Average	Std Error	p value
WT	0.30853	0.29305	0.28763	0.296403	0.010846
S223D	0.038766	0.12465	0.016447	0.0599543	0.0329832	0.0024
Figure 8E and 8F
	AUG				UUG
	kobs mesurements		Std Error		kobs mesurements		Std Error
[40S] (nM)	WT	S223D	WT	S223D	WT	S223D	WT	S223D
1.875	0.0157303	0.0167452	0.00164193	0.00734934	0.014003	0.0725683	0.000772406	0.0358389
3.75	0.0484667	0.072675	0.0076994	0.0309965	0.0339353	0.125377	0.0139448	0.0366593
7.5	0.0783977	0.143464	0.0274213	0.051131	0.0588777	0.242523	0.0206895	0.0402962
15	0.130261	0.290675	0.0300322	0.0443807	0.12476	0.256267	0.0135537	0.0290077
	AUG			UUG
	kon	Std Error	p value	kon	Std Error	p value
WT	9.21	1.29		8.25	1.25
S223D	19.2	2.3	0.0193	32.85	3.06	0.0015
